# Supplementary material for: Damage-induced IL-18 stimulates thymic NK cells limiting endogenous tissue regeneration
Source: Nat Immunol. 2025 Sep 11;26(10):1699–711. doi: 10.1038/s41590-025-02270-z (PMC12479347; doi:10.1038/s41590-025-02270-z)
Supplement: Supplementary file 3 — Raw cell counts and calculated populations from flow cytometry. [file 41590_2025_2270_MOESM3_ESM.xlsx]

## Sheet: Fig. 1a
TBI	Thymic cellularity							Cl-Cas1
Day	0	0.5	1	3	5	7		0	0.5	1	3	5	7
1	144100000	18670000	7080000	4196000	2134000	30440000		14.7	70.7	33.6	15.3	32.7	9.99
2	99420000	30390000	7160000	4538000	3962000	33860000		13.4	71.1	39.3	20.8	22.3	11
3	49850000	18810000	5000000	3442000	4736000	19540000		12	69.3	30.4	7.55	23.5	15.7
4	71660000	22780000	4650000	2850000	5996000	32840000		17.7	70.5	40.1	10.4	29.4	13.4
5	52000000	23700000	8256000	2650000				17.5	68.7	30.1	15.5
6	74310000	10140000	11650000	5042000				10.8	60.8	30.6	7.28
7	63000000	12760000	8178000	7364000				7.76	64.8	16.4	10
8	103100000		11000000	2796000				21.8		26.2	7.93
9	66890000							17.5
10	121800000							14.8
11	110000000							3.02
12	50820000							2.78
13	95140000							6.31
14	64000000							7.08
								5.97
DEX
1	144100000	9008000	4474000	5960000	17370000	21420000		14.7	57.7	23.9	25.8	18.8	20.4
2	99420000	27040000	3544000	8228000	31040000	54570000		13.4	65.2	31.6	28.4	15.9	14.8
3	49850000	13980000	4480000	6634000	28930000	49420000		12	60.7	29	24.6	20.5	19.1
4	71660000	31660000	5568000	7678000	21350000	43630000		17.7	59.1	37	18.3	13.6	15
5	52000000		6050000	9060000				17.5		31.8	23
6	74310000	29500000						10.8	42.3
7	63000000	18690000	14730000	11710000				7.76	28.1	21.4	17.7
8	103100000	24510000	16230000	7786000				21.8	46.2	13.1	19.8
9	66890000		15470000	10650000				17.5		12	24.7
10	121800000							14.8
11	110000000							3.02
12	50820000							2.78
13	95140000							6.31
14	64000000							7.08
								5.97
CYCLO
1	144100000	52560000	41920000	14710000	18980000	30990000		14.7	23.3	19.2	23.1	24.8	16.2
2	99420000	58620000	33260000	21780000	3280000	35400000		13.4	22.7	21.6	16	22.3	12.7
3	49850000	148900000	17480000	10400000	26150000	42790000		12	23.3	24.5	25	11.1	13.3
4	71660000	118700000	45990000	9640000	12230000	19480000		17.7	28.7	33.7	30.8	15.1	13.2
5	52000000		43650000	17450000				17.5		25.8	17.5
6	74310000	62310000						10.8	11.9
7	63000000	49540000	37450000	10650000				7.76	11.6	6.46	21.1
8	103100000	41880000	53050000	13100000				21.8	18.7	7.11	20.2
9	66890000		64300000	6418000				17.5		5.05	20.9
10	121800000							14.8
11	110000000							3.02
12	50820000							2.78
13	95140000							6.31
14	64000000							7.08
								5.97
LPS
1	144100000	54410000	88680000	6166000	84400000	19450000		14.7	18.9	13.2	18	9.86	21
2	99420000	55240000	85630000	12530000	85310000	25350000		13.4	17	12.6	29.5	11	18.8
3	49850000	139700000	27110000	9147000	5542000	63440000		12	22.1	14.9	15.2	11.9	34.6
4	71660000	138900000	30200000	19700000	14130000	70180000		17.7	18.2	37.8	25.1	26.5
5	52000000		23630000	11540000				17.5		20.1	19.1
6	74310000	45300000						10.8	16.2
7	63000000	56260000	23040000	9626000				7.76	12.9	5.54	16.8
8	103100000	81370000	41850000	8312000				21.8	16.1	3.9	18.9
9	66890000		31840000	11250000				17.5		27.8	17
10								14.8
11	121800000							3.02
12	110000000							2.78
13	50820000							6.31
14	95140000							7.08
	64000000							5.97

## Sheet: Fig. 1b
TBI	IL-1b					IL_18
Day	0	0.5	1	3		0	0.5	1	3
1	18.659	142.16	79.699	5.8633		296.037	476.932	703.198	1053.96
2	19.617	89.167	45.794	20.639		315.284	497.807	495.592	436.77
3	9.172	104.04	76.929	25.479		668.633	421.118	439.682	564.035
4	15.098					477.653	429.977	573.673	799.384
5						203.833	501.305	548.519	723.34
6						443.057	613.493	478.853
7						447.006
8						336.913
9						325.118
DEX
1	18.659	14.234	56.896	7.0237		255.89	356.11	481.295	185.288
2	19.617	44.053	30.281	18.697		324.979	719.555	278.268	324.861
3	9.172	28.702	30.42	20.587		301.967	874.204	686.172	346.38
4	15.098					253.091		450.967	277.06
						280.832		544.531	484.167
						443.057		442.471	473.761
						447.006		470.802
						336.913
						325.118
CYCLO
1	18.659	145.28	18.402	35.2		127.909	189.859	-	229.394
2	19.617	166.89	62.854	18.387		139.021	199.131	-	161.375
3	9.172	248.68		26.598		125.788	159.347	-	323.561
4	15.098					134.008	137.615	-	198.372
						146.971
LPS
1	18.659	15.098	39.787	3.5843		255.89	373.886	827.033	221.211
2	19.617	84.927	9.0372	5.1319		324.979	415.842	1192.47	189.032
3	9.172	51.203	57.029	7.6813		301.967	365.249	1325.74	148.686
4		160.92				253.091	624.023	750.386	110.212
						280.832	285.895	357.416	245.221
						443.057	375.444	619.608	206.246
						447.006
						336.913
						325.118

## Sheet: Fig. 1c
	WT	KO
1	1.12577	0.627765
2	0.731035	0.340221
3	1.14319	0.338572
4	0.637936	0.628871
5	1.51133	0.994195
6	0.986027	1.35991
7	0.864711	0.491654
8		0.864101

## Sheet: Fig. 1d
IL-18BP	Day 0	Day 1	Day 3
1	1111.08	2646.58	1032.8
2	786.044	2870.28	1083.67
3	867.268	2590.9	824.704

## Sheet: Fig. 1e
IL-18:IL-18BP	Day 0	Day 1	Day 3
1	0.321269	0.260194	1.07504
2	0.342156	0.183377	0.445505
3	0.725622	0.162689	0.575315
4	0.518364	0.212268	0.815371
5	0.221206	0.202961	0.737807
6	0.480819	0.177183
7	0.485105
8	0.365629
9	0.352828

## Sheet: Fig. 1f
	WT	IL-1R KO	Il-18 KO	IL-18R KO
1	24760000	38400000	50300000	41630000
2	27410000	24240000	53070000	66480000
3	32980000	29780000	68300000	49710000
4	26450000		50300000	42530000
5	28140000		61200000	39750000
6	20900000		48590000	46100000
7	45700000		66870000	43100000
8	29800000			44750000
9	24760000
10	27410000
11	32980000
12	26450000
13	28140000
14	38680000
15	26130000
16	20400000
17	28300000
18	33660000

## Sheet: Fig. 1g
	WT	KO
1	38810000	41890000
2	26250000	30400000
3	26000000	50417000
4	30900000	41980000
5	35880000	42620000
6	35190000	47630000
7	35230000	59860000
8	47570000	56600000
9	43160000
10	53870000
11	36670000
12	39640000

## Sheet: Fig. 1h
	PBS	rIL-18
1	42390000	23180000
2	36490000	18900000
3	30300000	20080000
4	33520000	29910000
5	37510000	31240000
6	33320000	26860000
7	35490000	8276000
8	45430000	34890000
9	27680000	6810000
10	22670000	34060000
11	24550000
12	31900000

## Sheet: Fig. 1i
	Control	anti-IL-18
1	38080000	52090000
2	49860000	70710000
3	45290000	50440000
4	74825000	64710000
5	41410000	59330000
6	23240000	40770000
7	44380000	55250000
8	30500000	57740000
9	50730000	55500000
10	38390000	51900000
11	52090000
