# Supplementary material for: Damage-induced IL-18 stimulates thymic NK cells limiting endogenous tissue regeneration
Source: Nat Immunol. 2025 Sep 11;26(10):1699–711. doi: 10.1038/s41590-025-02270-z (PMC12479347; doi:10.1038/s41590-025-02270-z)
Supplement: Supplementary file 4 — Raw cell counts and calculated populations from flow cytometry. [file 41590_2025_2270_MOESM4_ESM.xlsx]

## Sheet: Fig. 2d
	D0 WT	D0 Zbtb	D1 Il18 WT	D1 Il18 Zbtb
1	89.8037	86.2077	130.007	115.018
2	102.612	106.874	120.043	102.925
3	87.2717	110.739	150.907	97.2584
4	114.815	115.018	165.676	119.729
5	97.8526	91.1779	100.194	128.873
6	88.9055	82.3585	110.323	113.311
7	96.174	87.775	94.2306	110.702
8	87.9905	84.2616	75.2095	76.4745
9	85.2499	75.8488	127.713	96.1875
10	84.57	71.3994	100.591	101.859
11	129.364		115.134	82.8895
12	72.9176		199.414	118.675
13	68.5993		207.154	157.357
14	67.1575		126.098
15	63.6778		172.452

## Sheet: Fig. 2e
	WT --> WT Day 0	WT --> KO Day 0	WT --> WT Day 1	WT --> KO Day 1
1	131.25	253.679	406.383	336.465
2	263.441	154.34	403.548	194.996
3	110.031	119.039	248.252	176.717
4	102.585	117.668	227.235	229.597
5	132.206	158.911	238.078	171.61
6	160.432		217.066	136.38
7				102.827
