# Supplementary material for: Damage-induced IL-18 stimulates thymic NK cells limiting endogenous tissue regeneration
Source: Nat Immunol. 2025 Sep 11;26(10):1699–711. doi: 10.1038/s41590-025-02270-z (PMC12479347; doi:10.1038/s41590-025-02270-z)
Supplement: Supplementary file 5 — Raw cell counts and calculated populations from flow cytometry. [file 41590_2025_2270_MOESM5_ESM.xlsx]

## Sheet: Fig. 3c
	cTEC	mTEC	FB	EC	Other CD45-	ETP	DN1	DN2	DN3	DN4	DP	SP4	SP8	Treg	gdT	iNKT1	iNKT2	NK	ILC1	ILC2	ILC3	cDC1	cDC2	CD11b+
1	1.97	6.58	1.92	0.24	0.37	7.98	2.33	0.63	0.51	0.33	0.54	2.58	1.51	7.03	9.81	69.2	77.1	75.5	65.3	17	0	0.098	0.48	0.6
2	0	7.07	1.67	3.44	0.12	7.18	2.33	0.8	0.61	0.34	0.58	2.41	1.92	9.27	8.6	70.9	75.6	77.6	65.1	6.25	4.23	1.53	0.97	1.22
3	1.59	5.76	1.39	0.4	0.18	4.12	2.24	1.14	0.6	0.32	0.45	2.4	1.06	12.9	7.62	66.6	69.7	62.8	55.5	12.5	3.23	1.43	0.89	1.03
4	0.81	4.09	0.93	0.37	0.19	7.39	1.82	0.84	0.47	0.32	0.53	1.77	1.24	5.06	9.41	59.1	63.2	61.9	82.6	17	2.44	1.44	0.9	0.91
5	0.68	7.71	1.08	8.18	0.096	3.46	1.88	1.16	0.47	0.33	0.45	1.75	0.84	7.4	10.4	47.2	54.5	58.5				1.42	0.96	1.45
6																		91.5
7																		83.9
8																		79.7
9																		82.4

## Sheet: Fig. 3d
	WT	Il18r1 KO (TEC cKO)
1	39650000	38800000
2	34200000	35600000
3	41110000	23470000
4	29470000	29430000
5	35390000	22190000
6	43600000	20220000
7	19330000	26140000
8	22000000	16230000
9	26650000
10	31280000
11	23190000

## Sheet: Fig. 3f
	LSKs	LT-HSCs	ST-HSCs	MPP2	MPP3	MPP4	Myeloid	B cells	T cells	NK Cells
1	1.27	0	0.43	1.04	0.36	0.42	1.08	0.83	5.45	34
2	0.95	0	0.28	0.74	0.3	0.2	0.85	1.6	4.77	35.5
3	1.01	1.71	0.25	1.47	0.2	0.23	0.81	1.06	4.23	34.8
4	1.01	0	0.47	0	0.33	0	0.36	0.74	2.07	14.6
5	1.27	2.17	0.28	2.94	0.51	0	0.79	0.94	1.88	14.3
6	1.15	0	0.16	0.2	1.1	1.67	1.12	1.39	4.88	35

## Sheet: Fig. 3h
	WT	KO
1	22.8	23.9
2	32.7	22.3
3	45.9	23.3
4	29.5	25.3
5	27.9	30

## Sheet: Fig. 3i
ALL	WT + WT												T cell	WT + WT
Day	8	17	28	38	48	62	80	94	109	120			Day	8	17	28	38	48	62	80	94	109	120
1	36.8	43.6	43.2	49.9	50.1	54.4	52.6	54.5	56.2	55.3			1	13.2	19.5	13.2	33	43.9	48.6	42.3	48.5	49.3	45.4
2	43.4	36.8	40.6	51.9	53.8	54.4	47.8	55.4	64.1	48.5			2	10.5	8.44	17.9	28.3	45.6	45.2	33.4	51.9	62.5	30.9
3	40.2	48.3	40.2	50.4	52.6	57.4	54.9	56.6	58.4	61.6			3	15.6	17.4	17.1	33.5	44.5	47.2	44	52.1	53.2	55.2
4	39.3	47.5	42.1	48.4	46.9	50.7	51.6	59.2	59	47.8			4	22	12.1	18.7	28.3	35.5	34.5	47.7	57.6	54.3	44
5	40.2	43.9	39.7	49.6	51.9	54.9	54.5	51	50	56.6			5	17.2	13.6	12.8	32.6	40.7	41.6	46.4	52.4	50.7	46.4
6		47.1	39.9	47.5	48.3	52.9	56.2	46.9	50.7	54.4			6		15.5	25.3	36.4	40.5	41	50.8	37.9	38.7	45.6
	WT + IL-18R KO													WT + IL-18R KO
1	38.4	49.7	43.4	50.2	54.9	63.2	60.9	55.3	65.5	63.4			1	12.8	10.2	21.9	33.1	47.2	47.6	47.4	50.1	60.1	47.9
2	39.6	48.2	44.6	50.4	54.7	60.8	57.7	61.3	66	62.9			2	19.4	9.31	22	28	42.8	43.5	45.3	56.8	61	52
3	34.9	45.8	44.5	53.1	52.5	58.1	62.1	55.6	63.3	33.1			3	13.8	12.2	26.6	44.3	40.7	42.6	50.5	56.1	53.7
4	35.8	46.9	43.1	51.9	53.2	56.2	54.1	56.5	53.3	63.8			4	14	11.4	21.4	31.5	40.4	49.2	43.1	53.5	54.4	52.4
5	34.6	49.5	44.1	51.1	51.4	53.3	54.8	51.6	59.4	55			5	12.7	11.1	14.6	34.7	46.3	44.6	48.8	53.3	53.3	38.4
6	30.8	44.4	41.9	54.4	52.2	59	52.1	62.8	57.8	53.4			6	9.62	11.1	13.5	30.3	38	43	47.8	57.3	57.9	48.2
7	36.8	47.3	44.3	52.9	56.6	55.3	61	63.5	63	51.5			7	15.5	7.19	25.1	30.9	39.4	44.4	51	57.4	54.6	43.6
8		43.5	40.9		53.4	54.3	55	60.1	57.7	56			8		9.87	9.97		39.4	43	47.4	53.5	46.5	41.3

## Sheet: Fig. 3j
	WT	KO
1	9496000	11600000
2	8988000	6568000
3	8494000	10240000
4	6482000	12230000
5	13130000	6248000
6	12210000	12400000
7		10300000
8		11000000

## Sheet: Fig. 3k
	WT	KO
1	38	42.1
2	68.4	64.2
3	38.3	53.7
4	60.6	66.2
5	49.2	74.2
6	58	65.8
7		60.6
8		72.4
