# Supplementary material for: Damage-induced IL-18 stimulates thymic NK cells limiting endogenous tissue regeneration
Source: Nat Immunol. 2025 Sep 11;26(10):1699–711. doi: 10.1038/s41590-025-02270-z (PMC12479347; doi:10.1038/s41590-025-02270-z)
Supplement: Supplementary file 6 — Raw cell counts and calculated populations from flow cytometry. [file 41590_2025_2270_MOESM6_ESM.xlsx]

## Sheet: Fig. 4a
	NK	NKT	ILC3
	0.0290458	0.0126568	0.012885

## Sheet: Fig. 4c
NK %	0	1	3	7	14
1	0.01	1.08	0.31	0.42	0.00223
2	0.00684	0.58	0.96	0.22	0.00616
3	0.015	1.25	1.2	0.57	0.00506
4	0.016	0.99	0.64	0.13	0.00679
5	0.015
6	0.02
7	0.00788
NKT%
1	0.46	7.67	6.41	3.14	0.055
2	0.42	3.73	4.88	1.13	0.094
3	0.26	1.83	5.74	3.59	0.053
4	0.2	2.45	5.97	2.56	0.064
5	0.5
6	0.44
7	0.18

## Sheet: Fig. 4d
NK#	0	1	3	7	14
1	8630	19400	3760	11300	646
2	4960	21800	13300	4840	1480
3	7030	42200	12700	7600	2130
4	7950	29000	6230	2500	3550
5	14500
6	16800
7	9340
NKT#
1	397000	138000	77800	84800	15900
2	305000	140000	67600	24900	22600
3	122000	61700	60600	47900	22300
4	99400	71800	58100	49200	33500
5	483000
6	370000
7	213000

## Sheet: Fig. 4e
Total Thy	Day 0	Day 3	Day 7
1	0.040255	0.656263	0.06899
2	0.055546	0.342107	0.092316
3	0.053226	0.435526	0.084077
Cortex
1	0.027739	0.550737	0.052902
2	0.043567	0.327263	0.062992
3	0.049442	0.403419	0.067859
Medulla
1	0.089885	0.807505	0.166874
2	0.136325	0.376358	0.232158
3	0.066227	0.443075	0.176367

## Sheet: Fig. 4f
	Control	anti-IL-18
1	30100000	39700000
2	28000000	50500000
3	29600000	46100000
4	38300000	27700000
5	23800000	37000000
6	11800000	37100000
7	39800000	43600000
8	35300000	50100000
9	25700000	36600000

## Sheet: Fig. 4g
	WT			IL-18 KO			IL-18R KO
	PBS	anti-NK1.1		PBS	anti-NK1.1		PBS	anti-NK1.1
1	1.16	0.868		1	0.921		1.08525	0.881967
2	0.897	1.04		0.999	1.22		0.914754	1.0459
3	0.938	1.47		1.04	1.43		0.736	0.803279
4	0.969	1.35		0.945	1.26		1.04	1.43
5	0.778	1.42		1.06	1.26		1.22	0.768
6	0.924	0.585		0.812	0.817		1	1.03
7	1.33	0.681		0.986	0.992		0.785	1.28
8	0.828	1.25		1.1	1.1		1.22	1.06
9	0.82	1.54		1.09	1.09			0.817
10	1.31	1.16
11	1.04	1.54093
12	1.56501	1.72873
13	0.515249	1.95506
14	0.919743	1.32905
15	1.02	1.19
16	0.966	0.954
17	1.44	1.64
18	1.13	1.43
19	0.611	1.77

## Sheet: Fig. 4h
	WT (d7)	KO (d7)	WT (d35)	KO (d35)
1	30000000	33050000	134000000	86000000
2	34440000	32270000	143000000	116000000
4	38140000	41890000	124000000	101000000
5	40100000	58500000	120000000	123000000
6	41620000	44055000	96100000	138000000
7	46130000	34835000
8	23975000
9	46980000
10	39565000

## Sheet: Fig. 4i
	Cre-	Cre+
1	27800000	38800000
2	46500000	36100000
3	40900000	32800000
4	26200000	26200000
5	27300000	30200000

## Sheet: Fig. 4j
	WT	Ncr1-Cre
1	7740000	7530000
2	1640000	12900000
3	5240000	15200000
4	15180000	14100000
5	13250000	18270000
6	9034000	13750000
7		15210000
