# Supplementary material for: Damage-induced IL-18 stimulates thymic NK cells limiting endogenous tissue regeneration
Source: Nat Immunol. 2025 Sep 11;26(10):1699–711. doi: 10.1038/s41590-025-02270-z (PMC12479347; doi:10.1038/s41590-025-02270-z)
Supplement: Supplementary file 7 — Raw cell counts and calculated populations from flow cytometry. [file 41590_2025_2270_MOESM7_ESM.xlsx]

## Sheet: Fig. 5b
	PRF1			Gzmb			Ifng
	Day 0	Day 3		Day 0	Day 3		Day 0	Day 3
1	89.7	468		32.9	69.3		572	684
2	333	405		22.8	69.7		593	845
3	97.3	327		24.1	63.2		619	775
4	187	413		8.32	95.2		572	766
5	206	500		35.1	67.4			1022
6	143	363		10.5	51.7
7		248			66.3
8		324
9		280

## Sheet: Fig. 5c
	PRF1			Ifng			Gzmb
	D0	D3		D0	D3		D0	D3
1	7.28186	1.50167		86.013	97.2489		829.123	4109.07
2	5.71331	16.1001		78.0466	578.84		1102.64	5031.01
3	3.24408	12.6031		160.38	541.879		69.6691	3647.79
4	2.64261	25.2177		103.219			1180.04	7063.64
5	5.05236	8.70599		133.344			714.501	6137.58
6	1.26757	14.7306		94.2734			122.465	5223.34
7	12.6721	8.67275		211.279			1167.25	5455.33
8	3.64746	12.8726		148.198			798.014	6606.02

## Sheet: Fig. 5d
	IFNG+			PRF+			GZMB+
NK	Day 0	Day 3		Day 0	Day 3		Day 0	Day 3
1	473	3020		5370	55400		0	6000
2	361	2260		7280	21900		0	1880
3	278	2700		3520	75000		0	8390
4		713			58600			2430
5					30600			2670
6					25800			1570
7					51600			3620
ILC1
1	6260	4950		65.6	67.7		64.4	6480
2	6590	4090		113	8.85		0	2180
3	8360	5790		0	86.2		39.3	9150
4		2690			164			3500
5					53.8			3460
6					56.4			2180
7					86.4			4660
NKT
1	186000	212000		4190	1790		9430	28000
2	148000	182000		4510	1460		9940	27300
3	133000	383000		5580	3400		5320	59600
4		153000			5080			82800
5					902			53100
6					1070			50500
7					2920			53500
T cell
1	11100	17400		16000	4470		6190	55400
2	13200	12200		14500	5740		3160	46300
3	9790	26500		20300	7460		3820	91400
4		7490			9320			128000
5					4940			27800
6					6190			20300
7					9640			43500

## Sheet: Fig. 5f
	RMA-S Alone	RMA-S +ve control	WT Day 0	WT Day 2
1	13.2	49	19.2	37.4
2			23.2	39.7
3			25.1	43.3
4			27.4	51.7
