# Supplementary material for: Damage-induced IL-18 stimulates thymic NK cells limiting endogenous tissue regeneration
Source: Nat Immunol. 2025 Sep 11;26(10):1699–711. doi: 10.1038/s41590-025-02270-z (PMC12479347; doi:10.1038/s41590-025-02270-z)
Supplement: Supplementary file 8 — Raw cell counts and calculated populations from flow cytometry. [file 41590_2025_2270_MOESM8_ESM.xlsx]

## Sheet: Fig. 6a
NK #	d0 (Il-18R-)	d3 (Il-18R-)	d0 (IL-18R+)	d3 (IL-18R+)
1	1150	10200	9610	52100
2	1000	5870	14200	33500
3	904	12700	7870	74600
4		7630		71000
5		11000		36600
6		9460		57200
7		14900		64100
ILC1 #
1	382	117	1270	1270
2	55.8	124	1560	1150
3	1260	144	3660	3080
4		453		4740
5		677		3110
6		633		4350
7		943		4020
NKT #
1	3020000	461000	242000	160000
2	2290000	611000	305000	226000
3	3840000	920000	444000	517000
4		1390000		818000
5		1150000		140000
6		1780000		255000
7		1310000		178000

## Sheet: Fig. 6b
Fold-change (Number)	NK			ILC1			NKT
	IL-18R-	IL-18R+		IL-18R-	IL-18R+		IL-18R-	IL-18R+
1	9.96	4.94		0.58	0.21		0.48	0.15
2	5.76	3.18		0.53	0.22		0.68	0.2
3	12.42	7.08		1.42	0.25		1.57	0.3
4	7.49	6.73		2.19	0.8		2.48	0.45
5	10.78	3.47		1.43	1.2		0.42	0.38
6	9.28	5.42		2.01	1.12		0.77	0.58
7	14.66	6.08		1.86	1.67		0.54	0.43
8	0	5.51		1.04	0
9	1.32	4.82		0	1.16
10	1.1	1.59		0	0.73

## Sheet: Fig. 6c
	Intrathymic					Extrathymic
NK Number	d0	d1	d4	d7		d0	d1	d4	d7
1	13627.3	248636	147066	10099.9		19.1741	70537.4	62429.7	1035.6
2	7506.96	180212	14321.1	58164.3		259.289	67672.4	5296.84	2996.9
3	3551.99	636039	31148.8	121594		32.2583	316115	2489.21	7213.22
4	20224.2	469325	42349.2	110584		349.758	68275.2	2182.03	3773.79
5	6489.81	482255	25431.3	102246		13.7524	15428.2	4988.92	4705.88
6	9660.85	846692	47122.2	82960.2		195.149	86816.3	2168.8	249.629
7	4385.18			95960.9		39.825			2460.53
8	11254.8			1105.74		1549.3			42.4845

## Sheet: Fig. 6d
NK MFI	PRF1			IFNG			GZMB
	Day 3 (IL-18R-)	Day 3 (IL-18R+)		Day 3 (IL-18R-)	Day 3 (IL-18R+)		Day 3 (IL-18R-)	Day 3 (IL-18R+)
1	572	755		781	857		102	89.7
2	535	680		691	798		99.3	85.1
3	450	618		644	774		95	76.3
4	223	476		901	1050		88.4	95.2
5	153	416		764	1333		102	66
6	219	328		593	1301		124	49.8
7	200	417		802	1286		90.2	66.5
8	325	502		675	880		56.2	48.4

## Sheet: Fig. 6e
PRF1 MFI (NK)	WT	KO
1	1273	918
2	1152	977
3	1158	1007
4	1204	1242
5	1393	1127

## Sheet: Fig. 6f
ng/ml	IFNG			PRF1
	WT	KO		WT	KO
1	0.24566	0.092414		2.97378	0.313936
2	0.20145	0.15407		3.65589	2.28808
3	0.140035	0.12388		1.44431	1.48086
4	0.13896	0.097898		1.11037	0.521712
5	0.258565	0.113955		2.5515	0.857593
6				0.863264	0.656969
7				3.16103	0.789358
8				1.98351	1.25615
9					1.61084

## Sheet: Fig. 6h
Total Thy (TEC Ifngr cKO)	WT	KO
1	55960000	39910000
2	19330000	43060000
3	22000000	44520000
4	26650000	64260000
5	31280000	50550000
6	23190000	22190000
7		20220000
8		26140000
9		16230000

## Sheet: Fig. 6i
Total Thy (Ifngr KO)	WT	KO
1	43900000	50700000
2	19800000	50700000
3	26700000	48800000
4	28300000	24400000
5	37500000	29900000
6	29100000	30200000
7	20000000	23000000
8	25400000
9	30400000
10	33800000

## Sheet: Fig. 6j
Total Thy (PRF1 KO)	WT	KO
1	36000000	56700000
2	38010000	47400000
3	39830000	45176000
4	36780000	90720000
5	24460000	94360000
6	54320000	68250000
7	69900000	96720000
8	69850000
9	41730000
10	37500000
Total Thy (GZMB KO)
1	46800000	58500000
2	40800000	44300000
3	48900000	58000000
4	41400000	56000000
