# Supplementary material for: Damage-induced IL-18 stimulates thymic NK cells limiting endogenous tissue regeneration
Source: Nat Immunol. 2025 Sep 11;26(10):1699–711. doi: 10.1038/s41590-025-02270-z (PMC12479347; doi:10.1038/s41590-025-02270-z)
Supplement: Supplementary file 9 — Raw cell counts and calculated populations from flow cytometry. [file 41590_2025_2270_MOESM9_ESM.xlsx]

## Sheet: Fig. 7b
H2kb MFI	cTEC (d0)	cTEC (d3)	mTEC1 (d0)	mTEC1 (d3)	mTEC2 (d0)	mTEC2 (d3)	mTEC3 (MHChi) d0	mTEC3 (MHChi) d3	mTEC3 (MHClo) d0)	mTEC3 (MHClo) d3)	Tuft (d0)	Tuft (d3)	EC (d0)	EC (d3)	Fibro (d0)	Fibro (d3)	MEC (d0)	MEC (d3)	CD45+ (d0)	CD45+ (d3)
1	17543	5695	10945	6337	10130	5934	10130	5934	6168	5335	5206	2447	2451	2085	1798	1946	4252	3335	185	1052
2	16696	7548	11618	7591	11728	6095	11728	6095	7394	4299	5113	2317	2810	2379	2007	2350	5126	4663	156	1121
3	18980	10433	10851	9591	10588	6180	10588	6180	6950	5923	4734	4435	3435	3038	2071	3921	4591	5340	180	1468
4	20287	8572	12541	7963	11661	6346	11661	6346	7455	5958	3417	3936	3118	3406	2884	3181	5572	5627	211	1272
5	17261		10949		11722		11722		6566		3359		4138		2658		5743		189	836
6																			77	797
7																			73	762
8																			73.8	826
9																			78	411
10																			74.1

## Sheet: Fig. 7c
Rae1 %	cTEC (d0)	cTEC (d3)	mTEC1 (d0)	mTEC1 (d3)	mTEC2 (d0)	mTEC2 (d3)	mTEC3 (MHChi) d0)	mTEC3 (MHChi) d3)	mTEC3 (MHClo) d0)	mTEC3 (MHClo) d3)	CD45+ (d0)	CD45+ (d3)
1	44.6	30.5	36.7	43.1	41.7	41.9	50	100	34	66.1	64.9	28.7
2	25.3	41.9	15.4	46.2	12.1	40	34.5	84.6	24	75	47.7	40.2
3	13.9	41	20.4	43.3	9.92	58.5	38.2	61.1	29.2	65.6	43.3	32
4	23.1	30.3	19.2	39.3	15.2	52.9	32.7	87.5	23.5	75	51.4	28.4
5	27.9	55.2	19.5	50.7	24.1	65	57.1	87.5	56.8	82.5	47.6	29.6

## Sheet: Fig. 7d
cTEC (AnnV-7AAD-)	D3 (no NK)	D3 (+NK)
1	11	3.4
2	15	4.87
3	11	5.7
4	10.2	4.6
mTEC (AnnV-7AAD-)
1	8.76	1.83
2	10.1	2.07
3	5.25	1.99
4	6.39	2.5

## Sheet: Fig. 7e
AnnV-7AAD-	cTEC			mTEC
	WT	Il18r KO		WT	Il18r KO
1	14	20.3		14	18.8
2	16.4	25.4		14.7	13.1
3	15.3	22.2		14.9	20.9
4	9.03	19.3		9.16	17.9
5	11.4	23.2		14.6	20.9
6	12	15.1		12	19.4
7	18.5	16.7		14.5	19.6
8	8.18	19.1		12.8	18.4
9	8.16	16.6		15.5	17.7
10	13.2	32.4		10.2	26.9
11	23.9	30		18.8	30
12	19.5	26.2		21.5	22.5
13	22	26.4		22	22.4
14	18.5	24.9		18.5	26.6
15		19			19

## Sheet: Fig. 7f
Numbers	cTEC			mTEC
	WT	Il18r KO		WT	Il18r KO
1	487.124	1481.06		465.768	1250.02
2	763.422	2400.12		1132.69	1999.32
3	762.375	1450.09		906.418	1332.44
4	745.054	906.972		1050.01	906.972
5	273.488	745.269		613.85	1463.11

## Sheet: Fig. 7g
	NK-mTEC Distance				NK-cTEC Distance
	d0	d3	d7		d0	d3	d7
	108.545	8.73497	50.9923		4.70464	12.6263	5.05734
	13.9606	7.02203	36.48		8.21631	10.5228	3.92054
	5.11175	13.6399	137.95		5.11175	5.59415	4.06679
	9.33384	7.01327	134.983		35.9571	5.70839	4.06679
	108.813	9.2045	133.181		7.2206	4.71769	2.49193
	7.98482	5.72452	139.278		7.5413	4.49068	3.02669
	15.3353	6.43255	9.80918		3.52412	6.32167	4.71769
	3.97505	9.29424	11.8112		12.6263	5.91469	4.71769
	3.97505	10.8025	21.5665		9.10375	8.95738	7.72256
	23.809	41.5806	58.3583		7.72256	5.46068	2.10398
	6.54624	43.1473	29.0945		16.6334	3.37257	4.90929
	35.9135	8.66075	23.1172		4.21526	4.63221	4.57209
	19.3152	14.9865	27.3877		6.25814	5.17748	4.57209
	4.61226	10.7569	13.5653		8.80508	5.65428	4.4701
	12.6482	6.35562	64.2796		4.71117	4.57209	2.82714
	87.9113	31.8004	61.642		5.99727	5.96128	2.82714
	75.358	6.44687	59.8331		5.57213	3.50663	4.28039
	36.1617	18.1415	64.146		7.09173	5.17748	4.10441
	3.30815	10.4142	18.6644		10.0964	5.11175	5.44376
	36.4564	6.67643	13.3529		11.9432	5.97158	5.11175
	9.95847	6.96047	16.8629		6.07873	4.03644	5.11175
	55.232	5.23065	8.68202		15.0826	4.03644	5.15964
	7.10039	26.647	8.46327		6.33625	5.41545	5.21299
	6.1341	21.0076	72.1898		6.1341	5.95612	5.36412
	18.4107	7.87628	4.76954		3.5502	4.87157	4.76954
	5.75131	7.93848	2.77224		6.90727	3.84932	2.77224
	51.4855	6.03813	2.77224		6.19891	6.03813	2.77224
	101.915	9.14418	9.14418		6.60235	6.54624	7.15216
	25.8981	11.4302	44.575		5.99214	6.20387	3.77676
	5.36412	4.10441	38.8153		5.36412	4.10441	5.57213
	4.63221	6.03813	41.3798		3.68614	6.03813	3.68614
	100.524	12.1093	37.814		7.6586	5.23065	3.68614
	58.8133	23.1677	4.3868		5.65428	6.67183	4.3868
	142.38	12.7016	4.71117		18.2244	4.99003	4.71117
	141.922	7.29262	4.71117		13.3919	7.4758	4.71117
	40.1514	5.3065	22.3216		6.565	5.3065	6.45164
	48.8877	28.8014	28.7726		16.6796	5.45504	6.32167
	4.03644	20.905	5.62156		5.95612	6.74515	2.44209
	4.33037	25.249	2.44209		4.06679	18.8463	2.44209
	46.6955	6.98252	9.87166		16.2085	6.98252	7.8293
	59.5281	2.28605	112.151		1.1089	2.28605	6.19891
	57.3428	16.033	114.52		4.70464	3.52412	6.67183
	24.0531	19.8613	39.9818		4.57209	11.4302	5.99214
	12.0048	38.9418	4.81444		8.04618	21.1854	3.71935
	3.71935	7.15216	4.76954		4.7372	4.57209	4.76954
	5.43811	12.16	7.6586		7.45521	4.4701	4.00586
	5.46068	14.9125	12.733		8.27595	4.10441	3.50663
	5.44376	11.213	9.22785		5.44376	4.10441	3.50663
	32.6249	4.76954	5.57213		7.88018	4.76954	3.52412
	6.32167	13.8145	4.88418		6.32167	4.57209	4.33037
	9.57767	14.1531	35.4508		7.52906	4.12682	4.63221
	4.52478	7.9694	31.0689		4.52478	7.9694	4.98386
	4.76954	11.1883	15.5344		4.76954	2.63581	4.89047
	3.37257	30.8634	14.6861		4.76954	6.55093	6.73602
	15.4332	7.00011	9.69887		7.04825	4.57209	3.793
	15.4809	26.8366	6.565		15.4809	3.15597	4.03644
	11.2568	26.6504	4.33747		10.2235	3.15597	4.33747
	38.7971	25.1758	4.96532		5.2541	5.05734	4.96532
	4.00586	19.7635	29.8095		6.54624	5.11175	4.15651
	94.582	22.7958	7.72256		10.7768	3.23296	5.11175
	45.5876	4.41474	6.58837		44.2017	4.28039	6.52272
	45.5896	8.06526	4.81444		47.3103	8.06526	4.81444
	4.9218	7.78204	3.33591		4.9218	3.45363	3.33591
	19.852	5.36412	5.62156		11.7485	3.30815	5.10574
	52.0762	5.99214	41.8724		7.32627	5.99214	3.01652
	5.08764	6.27286	40.5831		11.3574	6.27286	3.01652
	7.88018	8.7876	6.74515		12.9366	3.88113	4.0894
	3.8573	6.1341	7.36393		13.976	2.11854	6.48964
	30.5752	9.35687	15.4789		14.2008	4.95913	6.65337
	6.03813	12.1195	36.2093		18.3639	7.22911	4.0894
	15.3913	5.34115	6.77244		7.98482	4.81444	5.66514
	113.278	15.1497	6.94721		4.52478	26.1532	4.15651
	119.402	4.81444	32.4747		5.76732	4.81444	6.15911
	18.2699	18.8984	30.9707		2.24534	18.8984	6.50856
	17.9439	4.57209	3.75226		2.24534	4.57209	3.75226
	4.9218	7.76227	5.97158		4.9218	3.6103	5.36412
	9.09362	5.02074	9.62889		11.0111	5.02074	6.12407
	6.69482	5.02074	6.43255		6.69482	5.02074	6.43255
	15.1983	3.52412	4.7372		14.7446	3.52412	3.5502
	11.6566	4.00586	119.462		12.0915	7.70263	4.4701
	88.8058	37.1149	61.2533		8.82948	15.7799	3.50663
	43.6748	10.3817	3.7276		7.4758	6.54624	3.7276
	5.703	13.4401	150.707		9.02575	6.43255	7.22911
	89.0133	14.5536	79.9897		6.20387	15.637	4.49068
	135.841	3.50663	190.372		50.2074	3.50663	3.5502
	136.847	13.3067	17.5209		47.9909	5.72452	6.46591
	19.1505	7.69864	6.33625		13.0171	6.27776	3.7276
	18.7679	18.5967	57.4682		4.21526	5.85198	8.67848
	85.3871	7.59006	14.203		7.10472	4.4701	3.77676
	77.688	7.78599	26.625		4.90929	4.21526	5.7886
	80.537	38.7019	14.9803		4.0894	7.29262	3.68614
	86.4387	31.8168	129.206		3.75226	3.10689	4.10441
	89.3886	27.8606	109.225		5.65428	4.4701	7.20782
		16.6334	44.8829			5.25995	4.43558
	44.7216	16.0234	51.8994		4.49068	5.23065	6.12407
	46.6435	7.2206	18.3488		4.49068	7.2206	5.65971
	209.93	4.7372	29.9904		4.9218	4.7372	4.33747
	194.797	6.05339	5.80451		6.37494	6.05339	5.02074
	170.642	6.35562	5.23065		5.23065	6.03304	5.02074
	165.84	8.43052	21.3761		3.48023	2.99607	4.96532
	259.951	3.22343	60.2213		8.31671	3.22343	7.55759
	112.62	6.69942	186.041		5.36412	5.23065	5.97158
	112.462	9.52618	3.71935		9.2045	4.12682	3.71935
	72.3591	5.7886	42.1708		6.50856	5.21299	4.00586
	4.61226	5.80981	72.3171		4.61226	5.21299	5.21299
	6.54624	5.25995	72.8102		10.2115	5.25995	5.21299
	142.384	5.2541	28.3018		3.50663	5.2541	6.46591
	133.748	23.8412	80.2468		4.41474	23.8412	6.19891
	52.8194	7.5413	46.2271		4.00586	2.55287	4.43558
	181.275	9.90896	195.101		4.78883	4.4701	4.61226
	55.5694	5.62156	105.699		7.92298	5.62156	5.3065
	130.692	8.31671	4.41474		5.44376	5.2541	4.41474
	24.32	8.01172	4.3938		7.09173	3.32669	4.3938
	80.9786	3.32669	4.65868		4.24433	3.32669	4.3868
	4.43558	6.52272	7.29683		4.43558	6.52272	3.99818
	28.2714	6.76789	80.093		7.32627	5.50553	5.35264
	5.46068	7.98482	203.222		5.46068	7.5413	4.63221
	7.39725	12.9817	9.87166		4.81444	5.78329	8.12223
	10.2145	8.09569	130.945		11.158	8.09569	5.10574
	29.6637	14.5113	8.9402		4.95913	6.52272	4.28039
	94.9061	6.91616	121.182		5.44376	6.91616	6.03813
	197.441	7.45521	7.88018		9.01553	5.34115	6.76789
	199.368	5.48875	8.07288		4.33037	5.48875	4.76954
	4.76309	5.08764	4.266		4.76309	6.05339	4.266
	7.32207	7.45521	7.52906		6.96047	7.45521	3.66103
	8.95738	18.7302	5.10574		13.1417	4.43558	5.10574
	104.809	7.20782	25.7158		7.19074	5.01461	5.75131
	7.19501	9.22785	12.7643		7.19501	2.82714	5.46068
	154.979	7.29262	7.39725		5.21299	7.22911	5.97158
	12.5163	10.3342	35.6583		3.22343	9.46791	3.33591
	7.20782	6.21872	107.978		7.20782	6.21872	4.12682
	7.44283	7.00011	105.013		7.44283	7.00011	2.55287
	14.931	14.0353	104.624		5.97158	4.266	2.55287
	200.488	15.3353	41.6685		8.9402	4.63221	4.57209
	173.133	12.81	45.8311		8.24246	4.63221	3.32669
	5.05734	27.5723	158.426		5.05734	6.27776	4.87157
	13.7722	5.08764	162.424		6.48964	5.08764	4.87157
	180.97	4.81444	5.36412		7.78599	7.20782	5.36412
	19.1618	37.0378	171.591		4.4701	4.57209	7.99636
	18.6232	38.6748	179.41		4.4701	3.7276	8.21256
	6.03304	47.2453	9.29424		6.03304	2.73877	7.36393
	7.91133	54.2526	40.1207		7.91133	5.66514	4.81444
	32.4747	6.00239	4.4701		5.02074	6.00239	4.4701
	9.32066	14.6483	35.4326		5.05734	10.5345	2.63581
	64.7869	14.9803	53.6853		7.32627	6.19891	8.90229
	65.8113	16.4961	158.446		3.8573	3.97505	4.76309
	142.972	13.0501	38.4341		7.10472	4.76954	5.72452
	135.768	3.48023	26.2939		4.57209	3.48023	3.30815
	137.966	3.48023	22.9865		4.57209	3.48023	4.55188
	43.6234	6.03813	71.3654		5.76732	6.03813	4.55862
	48.7264	3.71935	71.4549		7.49633	7.69065	3.47139
	8.24246	3.71935	78.5682		8.24246	5.11175	5.70839
	31.2779	6.32167	4.0894		4.81444	6.32167	4.0894
	56.1948	7.45933	5.80451		7.05261	6.54624	4.28039
	4.41474	4.98386	32.0545		6.21872	4.98386	6.6163
	15.6134	8.69263	30.2141		6.98252	6.50856	5.65428
	8.39031	7.78204	132.442		8.39031	5.02074	5.02074
	33.5613	11.9689	111.122		4.9405	6.45164	4.95913
	59.906	5.76732			6.46591	5.76732
	5.703	8.79459	18.4307		7.20782	3.7276	8.24246
	3.78489	10.5578	37.4423		3.78489	5.99727	8.21631
	7.32207	20.2294	2.24534		15.2246	6.6163	3.10689
	5.11175	28.3723	3.13643		5.11175	8.55001	2.24534
	54.5504	13.6736	3.13643		3.75226	7.95009	4.55862
	74.5364	19.79	4.87157		6.19891	8.09569	4.87157
	75.4281	26.7908	29.6108		4.63221	9.37328	5.70839
	138.861	34.2656	3.7276		6.48964	4.0894	3.7276
	3.8573	35.04	3.7276		5.91469	3.97505	3.7276
	6.19891	3.68614	5.34115		6.19891	3.68614	5.34115
	6.27286	31.1015	5.23065		5.7886	5.2541	5.23065
	26.808	5.48875	48.9926		5.57213	5.48875	8.56078
	25.62	10.6014	6.98252		3.88113	5.41545	6.98252
	113.817	20.6341	4.4701		4.65868	3.44472	4.4701
	119.392	17.6346	4.03644		5.80981	3.44472	4.03644
	7.70263	14.2462	17.6537		4.96532	6.60235	5.57213
	4.10441	29.3051	15.6841		4.10441	9.17439	5.57213
	26.0909	10.5257	7.39725		5.44376	7.10039	7.39725
	144.099	4.63221	2.21779		4.61226	4.63221	2.21779
	28.943	10.6014	8.59304		6.80865	3.32669	8.27595
	252.906	5.3065	64.7703		6.43255	7.98482	6.67643
	28.994	10.9775	48.9882		9.64803	3.7276	6.74515
	6.05339	32.9418	43.8329		6.05339	5.17748	4.81444
	28.2028	6.43255	26.9441		19.5257	4.06679	5.57213
	9.37328	4.03644	29.7589		9.37328	4.03644	4.57209
	35.5962	4.98386	26.0909		7.45521	14.2116	4.24433
	6.50856	4.55862	33.2853		19.0168	4.55862	8.7876
	4.00586	7.19074	37.462		4.00586	7.19074	5.62156
	133.619	5.23065	44.9951		9.62889	4.96532	7.05261
	6.48964	9.881	8.21256		12.7812	5.99214	6.12407
	19.0733	17.2147	15.3092		9.52618	5.62156	6.19891
	145.605	10.5578	5.91469		3.23296	7.09173	5.91469
	27.9872	14.5852	4.7372		6.43733	7.29262	4.7372
	38.9292	17.4012	3.88113		3.06705	7.76623	6.21377
	38.0547	5.89386	3.88113		3.06705	4.266	5.50553
	7.00011	3.66103	5.99214		10.4642	3.66103	5.99214
	82.2726	5.46068	13.9936		8.17881	3.66103	4.7372
	9.4419	3.8573	10.4171		4.10441	3.8573	4.21526
	20.6341	27.2346	104.746		3.5502	6.46591	6.46591
	57.0025	11.0723	8.07668		4.76954	4.33037	5.57213
	59.0329	15.0275	4.15651		6.67643	10.4083	4.15651
	25.9598	16.0081	27.2222		3.78489	5.75131	5.97158
	93.6294	17.4787	31.1647		11.4168	5.7886	5.97158
	13.6399	21.1477	10.1934		11.0473	4.46322	4.9405
	14.09	19.5005	22.7107		14.09	4.76954	4.57209
	54.708	5.47754	5.65428		3.10689	5.02074	5.65428
	19.2976	5.91469	11.3086		7.98482	5.91469	4.95913
		27.0375	5.75131			8.19758	5.75131
	10.2145	6.21872	14.7049		8.46327	6.32167	4.98386
	28.3366	6.32167	12.5897		16.7623	3.77676	4.89047
	12.4275	4.12682	11.1608		7.43042	4.12682	4.00586
	44.5839	9.74314	51.294		21.4063	4.87157	4.96532
	15.6586	6.00239	112.605		5.70839	4.87157	4.81444
	16.2464	24.4221	110.049		11.0584	6.76789	4.81444
	3.68614	5.3007	75.2457		3.68614	5.3007	6.19891
	3.68614	8.03088	29.4974		3.68614	8.03088	5.36412
	6.98692	2.47957	98.8352		9.17774	5.41545	3.88113
	165.151	2.47957	105.935		5.703	2.47957	4.4701
	4.49068	5.97158	137.386		5.65428	5.21299	4.76954
	5.50553	5.46068	8.87809		5.50553	5.46068	8.7103
	10.8677	3.5502	33.6655		10.8677	3.5502	4.81444
	64.6477	3.37257	58.2191		4.4701	5.97158	4.4701
	4.00586	6.44687	33.9347		4.00586	5.96128	5.59415
	11.5373	8.56438	14.8298		11.5373	4.99003	7.44283
	7.87628	16.8629	7.78204		3.30815	5.46068	5.89386
	7.70263	18.0345	11.6223		3.30815	5.46068	6.31194
	7.10039	28.1679	55.0067		4.7372	5.48875	6.05339
	107.671	27.1	4.76954		5.15964	4.24433	4.76954
	245.521	56.5868	2.33922		5.76732	11.5931	2.33922
	11.6961	28.5096	33.6125		4.03644	6.565	11.7485
	8.07288	5.11175	4.96532		6.74515	5.99214	4.96532
	177.787	7.93848	6.94278		7.4758	7.93848	6.94278
	40.3255	3.77676	6.55093		5.50553	3.77676	6.55093
	238.934	6.1341	4.24433		4.22255	6.1341	4.24433
	117.67	6.1341	10.3133		6.48964	6.76789	5.80451
	67.9039	4.95913	49.3134		5.10574	4.95913	4.9218
	86.1591	4.76954	60.5918		5.57213	4.76954	9.99545
	175.655	6.25814	50.1559		2.82714	6.15911	3.75226
	5.3007	4.81444	9.91826		5.3007	4.15651	4.81444
	22.2899	4.87157	32.6522		5.10574	6.12407	8.67493
	26.6839	27.1679	22.1363		5.10574	6.76789	6.24339
	37.2595	5.89386	18.7957		6.67643	5.89386	4.98386
	73.3235	4.4701	5.80451		7.22911	4.4701	5.46068
	70.9979	9.72103	7.45933		2.68206	7.50453	4.78883
	30.0642	4.33747	19.7433		5.65428	4.33747	4.95913
	10.426	4.76954	13.2744		10.426	4.67843	5.62156
	21.3646	6.67643	6.15911		10.5345	6.67643	6.15911
	15.0111	6.00239	31.0689		4.63221	6.00239	5.65428
	53.3573	5.65428	6.76789		3.8573	7.39725	6.76789
	44.577	5.01461	5.05734		6.74515	5.99727	5.05734
	6.52272	6.15911	59.4129		6.52272	6.15911	3.13643
	11.4222	13.0501	60.8631		3.77676	5.27163	4.4701
	26.3406	6.85814	13.4469		7.84107	6.85814	5.57213
	60.9993	3.66103	5.50553		3.78489	3.66103	5.50553
	59.2663	6.85814	4.4701		4.76954	5.91469	4.4701
	55.8255	6.52272	100.41		5.76732	6.32167	3.02669
	55.0273	4.70464	103.418		6.74515	4.70464	3.02669
	58.2365	16.6648	4.23708		7.05261	6.85814	4.23708
	42.6492	7.50453	8.59304		7.4758	7.50453	4.23708
	73.4893	45.5862	16.2142		5.70839	4.55188	4.266
	25.2721	45.2594	10.8025		6.03304	4.55188	6.65337
	23.0493	48.7624	6.37494		6.98252	4.3868	6.37494
	11.7197	26.0402	7.78204		4.33037	6.33625	7.78204
	71.157	24.7522	53.5821		6.21872	4.87157	3.78489
	54.1079	33.8131	3.8732		22.4862	26.5325	3.8732
	39.8771	72.8102	22.1474		24.32	17.0298	7.20782
	34.1217	7.05697	47.8196		4.00586	6.55093	6.39901
	74.209	55.8739	61.6834		3.02669	9.4419	7.20782
	21.2506	28.0991	36.4057		4.23708	7.13925	6.77244
	42.5829	13.4401	20.9005		7.78599	10.1934	4.33037
	79.5678	19.3231	5.59415		12.5482	4.81444	4.57209
	85.8678	6.00239	5.70839		6.74515	6.00239	5.70839
	28.8366	55.9415	7.91133		7.74641	5.02074	4.03644
	23.0386	54.2441	5.11175		22.7526	5.02074	5.11175
	66.3208	5.70839	6.80865		8.98137	5.70839	4.20796
	85.4011	49.2953	4.9405		5.91469	4.266	4.20796
	30.3329	14.7633	236.09		32.2706	6.82218	4.03644
	4.06679	4.96532	237.696		4.06679	5.41545	4.03644
	6.73602	17.1252	155.049		4.7372	4.87157	5.15964
		12.5555	150.362			4.33037	9.18778
		5.59415	46.3546			5.59415	11.1387
		2.24534	92.4638			2.24534	5.87819
		43.6129	72.0304			7.95009	9.01212
		6.87604	6.6163			6.87604	4.7372
		5.17748	40.6686			5.17748	2.99607
		6.6163	69.6374			7.76623	7.37228
		12.0176	10.3133			4.7372	5.21299
		5.43811				5.43811
		5.48875	16.0023			5.89386	16.8117
		7.78599	22.4534			14.7049	12.5384
		5.21299	16.1019			5.21299	6.24339
		11.8527	12.8412			6.27286	21.934
		27.1906	37.1852			4.7372	26.2237
		31.7781	29.7093			5.11175	17.57
		25.2502	39.3634			5.32385	25.7875
		25.4285	4.9218			6.33625	4.9218
		27.9521	25.4865			4.81444	8.13358
		18.8594	85.0343			5.57213	23.7754
		14.9187	55.3926			5.43811	19.8365
		29.2767	128.448			5.89386	3.84932
		13.8723	10.2745			6.55093	7.78204
		8.24246	53.5092			8.24246	12.2507
		4.87157	40.182			5.32385	5.27163
		3.92054	6.8939			7.98482	6.98252
		5.32385	24.6988			8.65009	3.75226
		15.4232	11.9663			7.84107	6.46591
		5.21299	79.6836			3.68614	17.2877
		9.53908	63.2459			4.43558	28.7672
		4.55862	52.7163			4.55862	5.41545
		7.34303	15.271			4.95913	5.80981
		5.01461	20.2081			4.90929	3.7276
		3.9673	49.3458			3.9673	3.23296
		4.95913	24.0262			4.95913	11.202
		9.29424	6.52272			5.66514	18.8838
		13.8612	9.4744			12.16	11.6645
		9.74314	21.4851			9.28431	11.9663
		5.02074	17.2022			5.70839	7.49633
		5.47754	9.01553			5.47754	14.8298
		5.32385	17.3658			11.8657	8.25364
		3.97505	9.82484			3.97505	9.82484
		7.02203	5.32385			8.62518	11.406
		8.88847	7.5413			7.43869	9.62889
		10.4289	13.6579			3.71935	17.9627
		6.77244	12.5482			6.27776	21.3243
		6.87604	6.88944			8.19758	7.19074
		7.91133	22.7093			17.9216	12.9911
		5.27163	24.4209			7.22911	7.15216
		6.50856	37.6535			6.50856	7.63851
		21.8033	10.7082			6.1341	8.43417
		9.17439	14.9783			8.24246	5.7886
		10.1934	6.37494			6.82218	6.37494
		5.21299	2.98579			19.3803	2.98579
		4.76954	6.74515			21.6519	6.74515
		4.22255	6.35562			10.1783	3.52412
		4.22255	45.3997			4.22255	6.55093
		4.63221	5.99214			12.2004	8.65009
		6.25814	19.1329			6.25814	9.78408
		5.50553	5.89386			9.68301	5.89386
		8.12223	6.24339			6.54624	6.24339
		6.46591	6.50856			11.3574	27.8342
		25.5624	112.838			5.703	6.67643
		4.98386	18.2884			4.98386	13.7476
		27.541	108.731			4.57209	8.17881
		11.4302	116.488			4.7372	6.80865
		5.44376	116.505			9.49061	5.02074
		5.44376	22.7526			5.44376	8.95738
		5.46068	25.4443			5.46068	5.85198
		5.41545	3.45363			7.44283	3.45363
		3.84932	5.72452			3.32669	5.72452
		3.32669	55.2582			3.9673	4.4701
		18.6776	62.8872			4.61226	7.44283
		8.7103	6.27776			8.47416	6.27776
		20.2066	14.0965			7.55352	20.4184
		4.63221	18.7088			4.63221	10.4613
		17.2147	7.25882			8.48142	5.70839
		5.65428	11.4866			5.65428	11.5266
		15.4172	39.6769			10.8677	9.34701
		4.70464	35.6937			4.70464	11.9277
		5.80981	6.05339			8.56078	20.6341
		4.33037	5.2541			5.80981	20.5819
		6.60235	8.39031			6.60235	21.7312
		6.60235	67.0217			5.75131	9.09362
		35.4448	134.093			7.99636	4.266
		38.145	7.44283			5.3065	14.2008
		26.3091	5.10574			3.9673	5.95096
		10.1692	7.49633			6.21872	34.0433
		42.0284	28.1974			4.9405	31.1538
		35.6273	39.4259			3.50663	22.3023
		7.45521	52.3987			5.57213	23.93
		1.9366	93.3377			1.9366	7.29683
		6.96047	43.3357			16.1172	4.4701
		10.6737	5.89386			15.471	6.84018
		20.8313	9.38639			4.95913	8.98479
		17.9148	94.0854			4.81444	12.6263
		10.8025	36.4226			5.05734	3.32669
		10.426	33.8613			10.0415	3.32669
		3.02669	22.5136			3.02669	14.2289
		18.7564	13.1767			23.1172	9.58088
		17.4224	4.7372			8.25736	3.92054
		16.6205	29.2683			22.6185	5.65971
		3.68614	76.9245			8.09569	23.4302
		4.95913	132.464			4.95913	5.17748
		5.66514	14.898			5.66514	20.8298
		9.57125	18.6743			5.61062	22.5149
		22.5204	51.3222			3.78489	9.14418
		24.0837	6.73602			5.27163	11.9843
		24.6389	5.96128			3.78489	6.27286
		26.2143	106.6			5.54448	8.88847
		44.804	82.6294			5.97158	9.78408
		33.4263	4.22255			14.5852	9.57125
		5.80981	23.9442			6.94721	4.70464
		9.14418	75.5145			6.21872	7.44283
		45.3225	30.6475			5.46068	6.565
		20.8652	5.21299			4.55862	6.69482
		20.1639	5.95096			5.57213	10.0934
		7.32207	4.76954			7.32207	4.76954
		17.7787	8.69263			4.61226	11.7564
		13.1791	5.01461			4.61226	7.22911
		5.89386	5.46068			18.3438	6.27776
		6.07873	48.7233			17.1216	14.1683
		3.99818	5.70839			3.99818	5.70839
		5.11175	91.3924			5.11175	28.3637
		6.52272	16.8355			6.52272	4.57209
		23.0226	32.4861			4.03644	13.1791
		7.59006	9.53908			4.43558	10.6737
		3.68614	26.2881			3.68614	6.33625
		3.37257	4.96532			7.93848	3.26136
		3.37257	9.12399			5.72452	6.69942
		3.68614	7.29683			3.68614	5.65428
		4.71117	13.9606			5.80981	4.24433
		6.24339	64.9267			6.98692	15.3272
		4.4701	58.5687			6.96047	15.846
		8.53921	5.20709			7.19501	3.68614
		25.5696	70.0994			4.7372	4.63221
		20.0738	75.9253			5.08764	6.12407
		15.4152	9.82484			6.32167	5.89386
		8.98479	5.05734			6.44687	5.05734
		7.52906	12.2104			5.15964	12.2104
		5.70839	10.2235			5.70839	2.89164
		4.57209	16.6334			4.57209	10.3193
		9.98006	5.89386			10.5491	16.6648
		7.22911	17.3304			4.90929	12.7064
		45.8136	7.01327			4.65868	8.46327
		4.55862	6.12407			7.29262	12.089
		8.43417	57.827			6.32167	6.35079
		3.78489	14.2094			5.7886	7.78204
		6.32167	74.3642			16.2993	7.5413
		6.80865				5.95096
		4.63221				2.28605
		19.1954				4.9218
		17.9644				4.9218
		5.80451				5.80451
		25.1758				4.95913
		21.412				4.95913
		16.2085				3.50663
		19.366				4.88418
		23.5232				4.63221
		6.21872				6.21872
		30.4997				2.89164
		32.0641				2.89164
		12.16				4.49068
		29.2967				4.0894
		31.6473				5.21299
		22.3684				6.27286
		10.069				10.069
		19.7946				8.13358
		12.3531				8.31671
		6.85814				6.13911
		14.3943				7.44283
		5.65428				4.81444
		7.15646				6.21872
		5.32385				5.32385
		5.95612				6.24339
		6.21377				5.35264
		4.81444				3.75226
		6.80865				6.74515
		7.05261				3.17539
		3.793				3.793
		4.96532				4.96532
		7.35976				3.45363
		3.50663				5.7886
		5.7886				2.45464
		12.8412				4.89047
		4.65868				4.65868
		4.7372				4.7372
		4.33747				4.33747
		4.9405				4.9405
		4.9405				6.58837
		16.8465				8.09569
		7.99636				7.01327
		12.6652				5.25995
		14.8546				15.1983
		6.1341				6.71317
		5.21299				6.76789
		13.6376				5.80981
		8.46327				5.78329
		30.93				3.75226
		6.15911				6.15911
		5.25995				7.02203
		7.05697				7.05697
		6.88944				6.88944
		6.58837				10.8762
		7.20782				4.67843
		30.3602				2.68206
		11.0584				5.57213
		9.14418				4.81444
		4.87157				4.87157
		21.7199				6.60235
		15.7467				4.96532
		5.05734				8.39031
		13.9055				3.75226
		40.6686				4.23708
		57.8542				4.81444
		8.73497				4.266
		6.25814				4.266
		9.09362				6.24339
		9.90896				5.34115
		7.20782				6.85814
		43.5515				6.98692
		5.34115				4.90929
		6.96047				4.90929
		8.31671				8.00404
		12.0763				4.61226
		7.91133				5.46068
		16.0885				4.22255
		15.0826				2.89164
		30.0969				8.60734
		7.87628				5.66514
		6.03813				6.03813
		8.36463				8.36463
		2.49193				2.49193
		2.49193				2.49193
		9.80918				6.74515
		17.4647				4.7372
		18.5967				4.7372
		7.69065				6.32167
		38.0337				3.37257
		38.4301				4.98386
		41.3939				3.37257
		5.89386				5.89386
		4.61226				7.99636
		7.93848				5.75131
		7.10039				8.07288
		8.76308				6.67183
		5.65428				5.65428
		3.30815				3.30815
		36.7151				3.66103
		39.59				3.66103
		5.25995				5.45504
		7.52906				13.1604
		5.59415				9.01212
		8.60734				5.23065
		22.6673				5.02074
		15.465				5.01461
		22.426				2.73877
		7.25882				6.33625
		31.5996				3.71935
		32.9568				3.71935
		7.6586				5.80981
		2.77224				2.77224
		16.0081				6.77244
		31.4152				4.90929
		14.0987				7.35976
		13.6556				5.25995
		11.9045				6.69942
		22.8039				5.47754
		5.72452				5.72452
		8.92988				4.95913
		17.302				6.33625
		7.98482				3.99818
		21.676				5.75131
		4.71769				4.06679
		4.7372				3.8732
		1.66334				1.66334
		28.2551				3.92054
		27.5276				2.98579
		14.203				2.89164
		18.3505				5.75131
		4.10441				4.55862
		12.213				7.15646
		42.8039				3.88113
		11.5719				7.36393
		5.47754				8.80508
		4.57209				4.57209
		16.4364				4.71769
		20.4049				3.5502
		9.38639				9.38639
		17.4576				4.4701
		21.8905				4.03644
		23.1783				5.10574
		46.6712				4.71769
		10.2145				6.48964
		22.378				3.77676
		13.4835				6.21872
		20.3294				3.92054
		30.1173				24.0556
		6.45164				6.45164
		6.48964				6.48964
		8.73497				6.67643
		8.04618				8.04618
		10.2865				4.3938
		20.6266				5.70839
		19.3977				6.96047
		12.9793				3.32669
		15.9195				3.7276
		9.26442				4.55188
		5.34115				6.21377
		7.2206				7.91133
		5.7886				5.7886
		3.32669				3.32669
		5.50553				5.50553
		19.5948				7.32627
		6.46591				5.7886
		3.52412				3.52412
		4.9405				4.9405
		13.0171				3.44472
		30.5993				17.8563
		55.0553				4.33037
		52.8171				4.33037
		13.6399				2.45464
		16.524				5.44376
		5.89386				5.89386
		36.2322				4.7372
		34.3936				5.66514
		35.0883				5.59415
		33.8131				7.02203
		33.1873				4.10441
		26.1897				3.92054
		13.529				4.41474
		25.078				6.565
		46.9293				5.50553
		27.8606				5.57213
		7.60625				6.35562
		20.8416				6.82218
		25.0963				5.41545
		15.8149				7.45933
		17.8201				10.1783
		22.6999				6.45164
		26.7977				3.23296
		30.0283				2.55287
		34.5096				17.2664
		19.054				3.5502
		35.8989				1.56821
		43.0424				30.5148
		8.31302				5.59415
		29.3438				3.77676
		55.3765				4.7372
		16.5983				4.03644
		18.449				4.76309
		15.3353				6.19891
		71.8051				5.57213
		77.185				5.57213
		91.1489				4.49068
		93.7276				4.88418
		11.6566				4.43558
		28.8313				7.29683
		11.158				6.73602
		7.10039				6.76789
		38.199				5.25995
		23.5128				7.55352
		25.3559				3.78489
		6.90727				5.34115
		5.703				5.703
		6.50856				5.78329
		4.87157				3.99818
		4.4701				4.4701
		15.6291				4.98386
		36.8614				4.65868
		43.1943				6.32167
		25.3898				5.02074
		53.054				5.54448
		18.409				5.32385
		41.4021				4.33037
		13.6466				6.1341
		16.2445				4.49068
		28.041				5.57213
		4.33747				4.33747
		7.22911				7.22911
		8.07288				2.77224
		10.6477				3.50663
		3.793				3.793
		4.57209				4.57209
		5.57213				6.94721
		26.1814				8.19758
		9.87477				2.77224
		28.1275				6.21872
		20.9358				5.54448
		26.708				6.69942
		29.8425				4.76954
		25.073				4.76954
		10.4642				5.32385
		39.1842				5.65971
		4.4701				4.4701
		5.65971				5.65971
		9.097				3.30815
		22.5204				5.57213
		20.9593				5.97158
		6.27776				4.76954
		4.76954				4.28039
		5.72452				4.95913
		2.98579				2.98579
		32.9222				5.11175
		49.5721				5.95612
		50.845				5.96128
		4.76954				6.03304
		3.02669				3.02669
		24.777				6.73602
		9.26442				3.37257
		12.6361				3.37257
		5.23065				4.9405
		64.6791				7.24186
		30.5581				6.07873
		16.1648				3.84932
		10.688				5.54448
		20.6296				6.66261
		2.98579				2.98579
		45.733				4.61226
		38.285				7.69065
		10.2235				5.25995
		5.35264				5.35264
		4.03644				4.03644
		5.57213				5.57213
		25.0547				6.1341
		4.7372				4.7372
		41.4799				3.48023
		31.0936				7.43042
		34.7467				6.39901
		54.3698				4.33037
		47.9794				6.19891
		38.5491				12.0915
		39.3775				3.48023
		17.5262				4.20796
		21.5309				4.20796
		78.3735				3.5502
		76.3851				3.01652
		80.5656				3.66103
		23.9378				7.63851
		20.086				6.39901
		36.4462				2.68206
		20.4139				3.99818
		16.6334				7.29683
		18.7433				5.11175
		14.3322				4.22255
		4.22255				4.22255
		141.88				11.0806
		16.6593				6.37494
		26.4803				5.34115
		21.0763				5.2541
		7.88018				6.66261
		70.4236				6.32167
		5.62156				5.62156
		3.48023				3.48023
		3.48023				3.48023
		7.55759				3.75226
		7.78599				3.75226
		7.6586				6.50856
		22.5136				7.44283
		50.7221				3.02669
		5.72452				5.72452
		5.34115				5.34115
		5.34115				6.91616
		5.85198				5.85198
		112.442				6.44687
		69.0887				3.5502
		65.4427				3.15597
		4.33747				4.33747
		29.6108				4.33037
		35.9614				3.47139
		3.68614				3.48023
		3.99818				6.27776
		3.99818				9.95847
		6.65337				6.65337
		3.97505				3.97505
		3.99818				3.99818
		7.5413				5.89386
		6.67643				6.67643
		5.08764				5.08764
		4.10441				4.10441
		5.89386				6.15911
		2.55287				5.89386
		6.60235				6.74515
		6.46591				4.99003
		7.88018				7.88018
		4.03644				4.03644
		21.955				5.78329
		9.14418				6.67183
		3.75226				3.75226
		9.99545				4.12682
		8.42323				3.99818
		19.7386				5.3007
		10.2145				4.78883
		35.6446				3.5502
		9.02575				4.76309
		17.2664				3.71935
		19.6403				3.71935
		63.6597				3.68614
		6.6163				6.6163
		2.35232				2.35232
		3.33591				5.8362
		2.72752				2.72752
		7.45521				5.36412
		6.67643				8.76658
		9.25778				5.54448
		6.82218				6.82218
		2.58874				2.58874
		12.4003				5.87819
		2.67057				5.32385
		2.67057				2.67057
		38.9978				6.32167
		22.8457				5.89386
		14.1943				5.27163
		23.5611				5.34115
		22.2512				5.34115
		12.4794				5.27163
		5.34115				5.34115
		21.0938				6.76789
		4.9218				4.55862
		10.4877				5.8362
		8.95738				8.95738
		17.8804				3.15597
		20.7722				3.15597
		17.9388				6.48964
		14.6714				4.22255
		11.9945				2.90226
		9.72103				6.54624
		31.9864				4.10441
		25.4346				4.33037
		13.3437				11.213
		5.08764				5.97158
		3.92054				5.54448
		3.92054				5.78329
		4.4701				4.65868
		13.9936				4.71117
		16.7678				4.71117
		42.2691				5.54448
		13.8612				11.4222
		40.7019				4.89047
		8.63587				7.99636
		3.75226				3.75226
		4.46322				4.46322
		5.80451				5.80451
		9.37328				5.15964
		4.22255				4.12682
		19.8752				4.65868
		39.7296				7.29262
		5.65428				5.65428
		5.2541				5.2541
		4.63221				4.63221
		4.63221				4.63221
		6.37494				5.34115
		22.2692				5.57213
		25.5696				3.23296
		15.6291				5.41545
		28.8153				5.41545
		33.8213				6.1341
		4.9405				4.9405
		25.4901				4.3938
		17.9935				3.68614
		13.1791				6.80865
		5.34115				4.76309
		5.23065				5.23065
		5.65428				5.65428
		60.3569				7.88018
		65.2295				6.82218
		31.655				6.6163
		39.8987				3.99818
		9.30745				5.3065
		4.22255				4.22255
		6.58837				4.4701
		10.8309				4.55862
		7.19501				4.55862
		29.6326				4.22255
		47.3831				3.45363
		12.4597				6.21872
		16.1648				5.62156
		6.88944				3.13643
		3.30815				4.70464
		9.6703				2.63581
		10.8025				2.63581
		16.5166				5.99727
		12.81				1.99909
		14.7279				1.99909
		31.2514				5.96128
		50.0024				2.21779
		47.846				2.21779
		25.8601				3.02669
		28.2279				3.02669
		14.3665				5.43811
		15.0948				5.43811
		11.0138				5.43811
		48.681				5.65971
		38.9678				5.23065
		53.0974				3.92054
		49.1561				5.41545
		5.15964				4.46322
		9.53908				4.3938
		7.25882				7.25882
		3.8732				2.24534
		7.65459				4.4701
		7.02203				5.57213
		8.9402				8.07668
		5.25995				11.5666
		3.793				3.68614
		3.99818				3.793
		30.1101				6.69942
		33.8749				6.50856
		23.9095				4.71769
		35.04				6.19891
		10.5491				8.73497
		4.21526				4.21526
		5.02074				8.17881
		5.54448				6.80865
		5.54448				5.54448
		4.03644				4.03644
		6.74515				7.19074
		7.89188				6.80865
		6.48964				5.59415
		8.15622				5.20709
		7.5413				5.87819
		36.6875				6.85814
		15.572				5.17748
		6.8939				6.37494
		18.6496				3.78489
		72.9818				5.27163
		25.723				5.50553
		24.609				4.4701
		18.3303				3.48023
		15.7487				5.27163
		14.7487				4.76954
		11.8294				3.99818
		32.6324				8.19758
		12.4597				6.52272
		34.1172				6.09892
		23.1132				4.55862
		27.5723				3.78489
		23.0866				4.55862
		5.44376				2.99607
		7.70263				4.88418
		5.02074				5.02074
		4.55862				4.55862
		6.90727				3.92054
		8.76308				2.89164
		6.24339				6.24339
		2.28605				2.28605
		5.70839				5.70839
		8.18632				5.34115
		6.32167				5.23065
		20.4966				3.99818
		5.96128				5.96128
		19.2897				4.49068
		15.3092				4.49068
		30.3967				7.05261
		18.0804				5.87819
		6.69942				6.31194
		6.85814				5.8362
		21.8328				2.63581
		7.5413				5.01461
		5.43811				5.43811
		4.9218				4.9218
		4.76954				5.50553
		9.02575				9.74945
		3.57608				7.13925
		8.24246				5.21299
		15.877				3.68614
		10.8932				3.48023
		14.3772				3.68614
		17.9027				5.11175
		22.8187				3.23296
		11.2786				3.23296
		13.976				3.23296
		14.3086				2.21779
		12.0278				5.89386
		8.80508				12.3182
		31.5256				4.3938
		7.5413				5.11175
		8.33149				6.76789
		41.8195				4.67843
		37.6445				4.22255
		31.1617				8.86076
		11.4866				3.37257
		9.65758				3.37257
		19.1071				5.08764
		13.2906				4.23708
		6.65337				6.65337
		6.6163				5.23065
		7.58601				6.80865
		13.1627				5.97158
		11.3763				7.10039
		24.8402				5.43811
		23.467				5.96128
		15.9176				5.97158
		27.0591				4.22255
		28.9388				4.22255
		23.5363				4.65868
		17.0802				5.44376
		19.6387				5.44376
		6.58837				4.55188
		18.429				4.9405
		5.57213				5.57213
		5.76732				5.57213
		5.75131				5.75131
		4.21526				1.66334
		8.67848				1.44582
		5.8362				5.8362
		4.71769				4.71769
		8.94364				4.81444
		6.19891				5.11175
		14.3494				5.54448
		6.94721				5.21299
		4.3868				4.3868
		4.55862				4.15651
		5.97158				6.74515
		6.73602				15.1335
		2.68206				2.68206
		3.22343				3.22343
		12.2732				5.11175
		20.3324				20.3324
		43.6579				44.4672
		10.9803				5.35264
		4.33037				11.0584
		3.45363				8.12223
		3.37257				11.4168
		6.45164				7.55759
		26.5811				8.76658
		23.467				6.96047
		14.9187				5.25995
		25.5251				3.57608
		2.99607				2.99607
		14.1943				5.25995
		5.7886				5.7886
		6.58837				18.1872
		8.67848				6.58837
		6.54624				7.78204
		6.12407				6.12407
		8.9402				6.94721
		45.8746				7.69065
		31.2169				5.34115
		29.0374				6.60235
		13.7476				7.78599
		11.3303				3.77676
		6.94278				7.29262
		10.2235				6.76789
		4.23708				4.23708
		10.3846				3.7276
		5.50553				5.50553
		4.99003				3.68614
		4.55188				5.72452
		15.6134				15.6134
		7.19074				6.15911
		3.10689				3.10689
		46.8743				41.9068
		4.76309				5.2541
		3.22343				4.266
		5.11175				6.00239
		4.76954				5.21299
		22.6999				5.97158
		7.59006				15.1497
		4.55862				4.55862
		6.84018				6.84018
		18.1212				5.96128
		30.4512				4.99003
		15.1253				7.05261
		4.3938				4.3938
		5.50553				5.50553
		9.08008				6.27776
		4.3938				4.3938
		5.99727				6.67643
		5.23065				5.23065
		19.2146				5.99727
		23.2141				4.99003
		4.57209				10.9214
		46.1952				4.81444
		6.27776				1.7357
		10.2235				3.5502
		4.57209				1.7357
		39.0836				39.0836
		6.33625				6.33625
		8.19758				6.66261
		2.90226				3.57608
		4.4701				33.9782
		5.34115				5.34115
		21.5736				5.21299
		11.2922				2.98579
		5.65428				4.00586
		9.097				4.00586
		6.07873				5.23065
		5.7886				5.7886
		4.76954				4.90929
		9.14754				3.68614
		6.6163				3.68614
		6.44687				3.17539
		6.85814				6.85814
		5.10574				3.17539
		3.7276				3.7276
		5.95612				7.15216
		22.0221				4.3868
		29.2757				4.21526
		5.80981				5.80981
		4.65868				4.65868
		5.62156				5.62156
		3.71935				7.52906
		3.71935				3.71935
		6.74515				7.20782
		6.96047				6.39901
		5.02074				6.94721
		6.6163				4.33747
		8.48142				11.9689
		13.6466				8.42323
		4.95913				7.69864
		6.50856				8.18632
		7.69065				4.87157
		6.71317				6.71317
		12.4275				5.10574
		7.19074				5.48875
		4.99003				7.99636
		5.99727				5.99727
		6.03813				6.03813
		7.93461				7.72256
		4.52478				6.21872
		18.9245				5.54448
		31.4054				7.72256
		8.44509				8.53201
		6.15911				7.70263
		4.52478				7.19501
		5.3007				5.23065
		4.70464				4.70464
		5.21299				4.70464
		5.59415				5.59415
		5.62156				6.13911
		4.41474				4.41474
		5.21299				5.89386
		4.41474				6.6163
		8.59662				5.80981
		17.8201				3.66103
		16.3143				3.66103
		17.1664				8.21631
		22.9691				22.9691
		4.3938				4.76954
		4.3938				4.67843
		5.72452				7.22911
		4.76309				3.37257
		7.78599				6.39901
		33.3121				7.19501
		15.4451				13.4835
		3.33591				3.33591
		4.81444				4.81444
		27.2177				26.1109
		22.9691				6.32167
		39.0018				5.43811
		16.2539				2.28605
		6.21377				5.95612
		9.84359				7.39725
		14.2397				8.31671
		9.40929				9.40929
		4.65868				6.98252
		4.12682				4.7372
		11.6566				14.732
		4.0894				12.1093
		3.68614				9.87477
		3.68614				13.4103
		3.8732				3.71935
		15.3172				6.85814
		22.8981				6.91616
		8.43417				4.43558
		6.19891				4.88418
		8.62518				5.34115
		4.9405				4.9405
		14.8319				7.35976
		9.02575				14.7633
		5.3065				5.3065
		19.9986				4.57209
		19.3628				2.97548
		5.21299				4.78883
		6.44687				6.44687
		6.88944				6.88944
		8.73497				17.8046
		4.46322				6.76789
		4.70464				6.52272
		15.4391				15.4391
		13.3667				13.3667
		19.6403				19.6403
		13.6399				13.6399
		26.4245				24.1525
		11.213				8.55001
		16.3726				16.3726
		17.8838				17.3304
		15.4789				6.71317
		10.2145				5.3007
		23.9442				6.46591
		19.8071				6.98252
		26.0366				26.0366
		22.3505				6.76789
		42.7615				4.65868
		39.4259				4.266
		36.0229				4.266
		42.2342				5.46068
		37.061				4.7372
		9.92446				8.96081
		10.5433				10.5433
		7.45521				17.0802
		6.46591				7.88018
		7.78204				5.7886
		8.67493				6.44687
		13.2326				12.4498
		6.20387				5.57213
		4.46322				11.4302
		18.6677				7.10039
		19.6184				6.24339
		5.23065				9.11725
		4.71769				7.72256
		4.00586				4.00586
		12.2507				7.99636
		3.23296				8.10708
		6.74515				8.69263
		23.4552				6.90727
		9.02575				9.02575
		9.09362				9.09362
		15.2549				19.0669
		37.866				5.61062
		58.4804				5.41545
		7.69065				7.69065
		6.33625				6.33625
		6.74515				9.7715
		7.37228				7.37228
		20.9064				9.097
		24.2656				2.82714
		29.1894				5.41545
		47.7997				3.52412
		47.521				3.52412
		57.638				5.05734
		6.37494				6.19891
		5.08764				10.2115
		15.277				6.67643
		51.1248				3.52412
		38.8628				8.33517
		28.0015				6.21872
		23.8825				6.87604
		7.45521				14.4263
		4.71769				4.71769
		4.4701				4.4701
		6.39901				6.19891
		8.95738				4.95913
		6.19891				4.95913
		3.71935				3.71935
		6.80865				22.5136
		6.48964				7.45933
		22.2512				8.56078
		17.9644				17.1252
		42.0979				7.8293
		46.5868				4.88418
		22.666				4.63221
		38.5746				5.10574
		38.4932				3.44472
		37.0983				2.98579
		35.6402				2.98579
		5.85198				5.85198
		12.4374				12.4374
		6.565				7.22911
		6.50856				6.50856
		8.07288				8.07288
		25.2916				4.15651
		22.1071				4.4701
		27.0545				4.33747
		30.5309				6.52272
		6.76789				4.03644
		8.9402				4.03644
		14.3665				5.89386
		12.7451				5.21299
		15.4332				3.13643
		21.9228				4.61226
		3.97505				3.97505
		8.73497				3.66103
		10.2115				3.77676
		6.03813				3.02669
		16.033				5.65971
		19.3152				5.11175
		18.0804				8.24246
		20.3868				6.48964
		19.4626				5.23065
		36.6548				22.4534
		12.9437				10.4642
		67.0574				7.15646
		13.1417				6.82218
		35.9947				5.11175
		28.9303				4.00586
		19.1553				6.09892
		30.5993				5.66514
		21.6618				6.27286
		26.0201				6.98692
		13.1604				4.96532
		21.6235				4.266
		4.266				4.266
		4.76954				4.76954
		4.96532				4.96532
		5.65428				11.0138
		17.2717				4.55862
		3.17539				18.3722
		6.67183				5.32385
		27.5856				15.3092
		26.7575				16.3651
		32.7997				19.4247
		33.2909				14.4007
		34.7537				15.7017
		36.8389				12.9935
		58.9871				34.1172
		32.8662				17.8873
		51.8656				23.6197
		14.3943				3.8573
		52.6935				6.54624
		53.7934				3.71935
		33.2853				6.48964
		29.4234				6.85814
		22.5654				6.21872
		32.4482				6.32167
		11.9663				5.3007
		8.7103				9.17439
		12.6482				9.33384
		6.12407				20.6043
		4.4701				14.5113
		4.76954				23.5141
		5.3007				17.302
		3.71935				20.9005
		3.71935				17.2717
		4.99003				13.3988
		3.92054				12.1524
		53.0893				7.49633
		49.3707				4.3938
		16.1648				4.22255
		5.01461				19.4057
		4.15651				7.6586
		37.9511				6.43255
		18.1025				4.67843
		18.0872				5.72452
		14.1357				3.30815
		7.70263				5.97158
		17.1216				6.43733
		6.07873				6.19891
		17.2022				9.56804
		7.59006				6.88944
		6.19891				6.19891
		8.46327				9.49061
		10.1783				4.41474
		13.529				25.2526
		10.3133				22.564
		10.2415				10.2415
		5.8362				5.8362
		4.89047				4.89047
		4.4701				5.61062
		6.13911				5.46068
		7.01327				10.2655
		6.87604				11.7877
		3.68614				8.00404
		3.68614				4.96532
		6.50856				12.1068
		6.50856				9.74314
		7.00011				8.19758
		18.5885				18.5885
		26.4757				6.67643
		30.0396				7.32627
		36.9987				4.33037
		29.3438				4.21526
		4.67843				4.67843
		5.89386				5.89386
		4.23708				5.20709
		52.357				7.55352
		10.3579				8.24246
		13.9606				3.793
		22.207				6.46591
		33.2465				4.9218
		49.0559				3.48023
		5.97158				10.9016
		23.5767				11.7485
		12.5702				4.3868
		11.2786				4.43558
		6.21377				6.21377
		7.15216				12.6555
		4.65868				5.02074
		4.76954				12.0508
		12.733				4.52478
		32.2429				9.53908
		26.3126				5.7886
		8.28709				4.3938
		7.34303				7.5413
		4.06679				8.12223
		25.3413				7.56978
		21.2521				4.99003
		5.66514				4.4701
		7.8293				6.85814
		12.0176				2.44209
		3.33591				12.5971
		8.92988				8.92988
		3.793				8.62518
		13.0925				14.39
		5.65428				14.2548
		38.5227				5.11175
		66.9987				61.3075
		84.7134				78.2262
		41.8018				3.45363
		46.6119				5.72452
		57.4414				3.47139
		59.2637				4.7372
		42.0328				5.66514
		42.8685				3.52412
		64.3986				6.12407
		59.3238				5.72452
		5.99214				5.99214
		6.67643				20.1593
		5.91469				5.91469
		6.74515				27.3708
		5.50553				8.43052
		42.9079				3.92054
		16.7476				3.50663
		15.9696				5.21299
		6.65337				15.1335
		31.9431				5.89386
		21.1854				5.02074
		19.0782				5.70839
		15.2408				21.8891
		13.3988				4.55862
		9.68301				5.01461
		10.6014				4.33037
		5.3065				4.15651
		6.32167				5.76732
		8.12223				6.46591
		8.9402				18.638
		4.55188				12.9793
		7.98482				4.266
		19.1954				5.11175
		43.5338				5.85198
		27.1374				7.44283
		35.04				9.53908
		63.9156				40.2278
		46.5663				5.43811
		9.64484				4.0894
		89.1751				50.051
		11.2459				6.67643
		8.21631				8.48142
		19.1248				41.6331
		4.3868				12.733
		5.703				10.613
		11.2212				4.89047
		4.28039				5.02074
		7.10472				7.10472
		27.0364				6.45164
		11.7877				5.80451
		5.85198				5.32385
		15.6527				5.36412
		20.6877				4.71769
		44.7381				5.25995
		75.6198				8.09569
		6.74515				4.33037
		28.2942				6.35562
		29.9042				6.27776
		7.95009				8.07668
		9.7715				6.32167
		6.6163				6.48964
		9.76835				6.25814
		9.49061				4.9218
		18.3722				6.46591
		24.5527				4.95913
		22.378				8.80508
		25.1709				6.80865
		11.7564				6.44687
		10.2235				6.12407
		34.262				14.2289
		7.78204				7.45933
		3.71935				9.50356
		4.78883				6.73602
		5.50553				6.82218
		4.15651				4.266
		4.266				4.4701
		3.17539				3.17539
		5.99727				7.93848
		7.22911				7.05697
		6.71317				7.99636
		8.98479				13.0925
		14.6861				17.5069
		32.6117				12.8961
		51.2599				4.63221
		6.44687				8.25364
		13.2047				4.33037
		5.46068				3.37257
		7.10039				3.37257
		42.7896				5.97158
		5.46068				10.6014
		5.96128				6.76789
		8.12223				2.67057
		19.2466				4.7372
		3.793				4.7372
		4.7372				14.9803
		46.448				6.03813
		24.1525				5.50553
		14.7279				5.17748
		6.55093				8.68202
		5.61062				5.61062
		8.79459				7.39725
		20.8711				5.96128
		56.8735				29.5266
		28.2649				4.99003
		30.3967				4.00586
		35.3353				4.95913
		83.1838				7.15646
		31.4905				10.8932
		22.9745				4.65868
		23.1823				4.98386
		16.9719				2.97548
		17.4012				6.27286
		33.5658				3.84932
		36.2941				6.21377
		40.3278				4.20796
		38.4932				6.21377
		5.75131				6.80865
		5.54448				5.72452
		4.63221				7.29683
		33.1938				4.71769
		4.12682				4.12682
		15.277				4.22255
		9.82484				5.99214
		8.9402				4.28039
		5.7886				5.76732
		4.15651				7.93848
		7.84107				7.84107
		6.21377				6.21377
		8.53201				4.49068
		6.35079				7.34303
		6.69942				9.49061
		6.69482				6.69482
		11.2459				5.76732
		13.1791				6.73602
		16.1191				4.87157
		40.3629				6.12407
		18.6562				6.12407
		19.9863				7.01327
		26.3266				7.10039
		17.5332				10.8706
		7.84107				12.6239
		12.2782				10.8451
		6.37494				6.37494
		6.00239				5.43811
		12.9793				7.5413
		8.42323				5.11175
		8.43417				8.87809
		10.9775				3.30815
		9.62889				2.73877
		7.69065				3.30815
		5.72452				6.45164
		17.9027				4.03644
		7.5413				4.49068
		26.8217				17.109
		21.99				9.49385
		7.74641				5.01461
		6.32167				5.01461
		5.11175				5.02074
		61.0245				5.23065
		5.65428				5.01461
		15.0622				5.95612
		18.464				5.95612
		4.76309				4.76309
		27.1906				6.35079
		5.50553				5.99214
		7.95009				11.2431
		5.57213				3.50663
		32.1933				3.8732
		7.13925				8.07668
		10.4642				10.4642
		23.4355				4.63221
		26.9281				4.63221
		25.5215				20.1471
		13.0925				6.50856
		6.35562				6.58837
		6.58837				6.58837
		11.4168				5.65428
		6.66261				6.66261
		17.1968				8.41957
		41.3642				5.05734
		46.0085				5.05734
		4.7372				6.6163
		6.6163				6.6163
		5.20709				6.55093
		7.32627				7.32627
		7.20782				7.10039
		3.66103				3.66103
		8.47416				7.19501
		31.4524				7.04825
		16.6796				8.85035
		19.8752				4.33037
		8.72088				4.20796
		17.2236				6.19891
		20.9476				6.52272
		13.0171				4.4701
		13.2535				2.98579
		8.90229				4.43558
		10.5257				6.69942
		7.56978				6.69942
		10.5228				7.56978
		3.30815				3.30815
		7.44283				6.74515
		15.277				7.76623
		5.57213				7.99636
		6.8939				3.6103
		6.12407				10.5927
		6.12407				12.3107
		6.03813				8.19758
		8.07668				4.00586
		12.0508				5.02074
		24.4963				6.52272
		17.7319				12.5482
		19.4626				14.2116
		14.2116				15.4332
		9.82484				14.2008
		11.9277				8.19758
		10.7082				6.94721
		9.2045				5.76732
		5.72452				5.72452
		31.4318				5.99727
		34.3865				9.33384
		16.4644				10.426
		38.7899				5.91469
		23.4827				4.266
		18.5885				7.6586
		35.443				6.39901
		30.0713				3.71935
		15.9869				5.72452
		22.8174				7.92298
		8.43417				7.90744
		8.18632				11.9277
		5.21299				9.78408
		7.52906				4.4701
		6.25814				6.85814
		7.15216				7.76623
		8.12223				12.16
		3.06705				3.06705
		22.2913				4.21526
		15.5344				6.50856
		10.1692				3.84932
		34.5194				4.4701
		32.0593				8.56078
		7.22911				6.50856
		9.62889				6.19891
		18.4557				5.97158
		5.05734				5.23065
		4.76954				5.05734
		4.12682				8.28709
		6.39901				9.17774
		17.037				6.69942
		14.272				5.3007
		10.3817				4.95913
		7.72256				8.70677
		5.76732				15.2246
		6.67643				6.67643
		16.6648				6.85814
		3.99818				3.99818
		34.2665				5.02074
		31.2553				7.69065
		36.5136				4.3868
		5.43811				13.3736
		4.7372				16.5408
		5.97158				11.6143
		4.3868				4.3868
		12.7499				13.151
		6.35562				7.39725
		6.85814				5.48875
		23.4421				3.50663
		57.2914				19.6887
		42.9509				26.281
		10.9214				8.65009
		5.50553				3.68614
		8.79459				3.68614
		9.93065				4.3868
		18.7679				5.15964
		9.52618				9.52618
		3.71935				3.71935
		6.35079				15.279
		18.9439				5.23065
		8.31302				4.76954
		12.0992				7.24186
		27.541				7.01327
		12.9532				5.08764
		15.4232				3.33591
		11.0695				6.05339
		10.2655				4.06679
		8.27595				7.22911
