# Supplementary material for: Damage-induced IL-18 stimulates thymic NK cells limiting endogenous tissue regeneration
Source: Nat Immunol. 2025 Sep 11;26(10):1699–711. doi: 10.1038/s41590-025-02270-z (PMC12479347; doi:10.1038/s41590-025-02270-z)
Supplement: Supplementary file 10 — Raw cell counts and calculated populations from flow cytometry. [file 41590_2025_2270_MOESM10_ESM.xlsx]

## Sheet: Ext Data Fig. 1a
Cl-Cas1 (ELISA)	TBI					Dex					Cyclo					LPS
	0	0.5	1	3		0	0.5	1	3		0	0.5	1	3		0	0.5	1	3
1	11.3949	14.3694	17.3134	12.7923		11.3949	12.5903	14.8254	13.2982		11.3949	10.5099	12.5328	12.8599		10.6196	14.2091	13.6685	14.6372
2	10.1136	13.4133	16.8235	14.136		10.1136	13.8786	11.2061	14.0979		10.1136	13.7058	11.8603	15.8389		10.1297	10.8714	11.0961	14.5423
3	8.9817	12.9292	15.7088	13.2968		8.9817	16.6397	17.42	12.0136		8.9817	13.1663	13.1529	14.2195		9.44673	12.8439	13.0833	13.2375
4	9.41337					9.41337					9.41337					9.6061

## Sheet: Ext Data Fig. 1b
	Day 0				Day 3
	WT	Il18 KO	Il18r1 KO		WT	Il18 KO	Il18r1 KO
1	117200000	166100000	160000000		2840000	2208000	2450000
2	123000000	177000000	173000000		2700000	5262000	2720000
3	142100000	225000000	145000000		2620000	1272000	2830000
4	147900000	183000000	130000000		3840000	3756000	3900000
5	106000000	229000000	158000000		1480000	4040000	3710000
6	198000000	242000000	152000000		5070000	7400000
7	74700000	206000000	126000000		5800000	6390000
8	131000000	228000000	136000000		5650000	8760000
9	129000000	278000000	130000000		5750000
10	91000000		116000000		7340000
11	180000000				3060000
12	130000000				3510000
13	146000000				2350000
14	154000000				3770000
15	121000000				2450000
16	143000000
17	114000000
18	141000000

## Sheet: Ext Data Fig. 1c
Cortisol	WT Day 0	IL18 KO Day 0	WT Day 1	IL18 KO Day 1	WT Day 3	IL18 KO Day 3
1	36.6311	17.3791	17.6044	10.6863	13.8905	47.7304
2	18.3048	16.6461	16.5602	15.231	8.51099	32.6809
3	5.33023	12.8925	10.8302	15.4703	24.0328	19.0278
4	13.1762	6.97265	16.2077	15.3838		29.5291
5	23.1003		17.5628
6			10.2441
7			18.2529
8			19.8556

## Sheet: Ext Data Fig. 2a
	Il18			Il18r1			Il18rap
DN1	10.87	16.07		40.43	44.05		77.53	82.67
DN2	0	0		0	0		0	17.65
DN3a	0	0		0	0		0	0
DN4	0	0		0	0		0	0
DP CD69-	0	0		0	0		0	0
CD4+ CD69-	0	0		41.8	50.56		9.95	18.96
CD8+ CD69-	0	0		10.72	5.24		0	0
cTEC 1m B6	0	0		0	0		0	0
mTEChi 1m B6	0	0		73.54	81.8		0	0
mTEClo 1m B6	0	0		61.14	51.06		0	0
DC 1m B6	71.9	74.59		0	0		0	0
DCS 1m B6	76.25	80.57		0	0		0	0
FIB 1m B6	0	0		0	0		0	0

## Sheet: Ext Data Fig. 2c
Il18 (qPCR)	cDC1	cDC2	Mesothelial	Macrophage
1	0.027226	0.000244	0.001587	0.022168
2	0.021438	0.000179	0.003699	0.058361
3	0.000814	0.00021	0.001146	0.009872
4	0.06402	0.000235	0.004564	0.016377

## Sheet: Ext Data Fig. 5a
OP9-Quantification (DN2:DN1)	0	1	10
	4	5.16	10.65

## Sheet: Ext Datqa Fig. 5b
IL-18	0	1	10
Week 1	16666.7	16666.7	16666.7
Week 2	40200	23600	202000
Week 3	254000	588000	844000

## Sheet: Ext Data Fig. 5c
	0	1	10
1	11200	18486	27200
2	11160	23000	17700
3	7700	21800	140000
4	2080	20200	17360

## Sheet: Ext Data Fig. 5e
	WT (d35)	KO (d35)
1	134000000	86000000
2	143000000	116000000
3	124000000	101000000
4	120000000	123000000
5	96100000	138000000

## Sheet: Ext Data Fig. 5f
Total Thy (no IL-18)	Lck-Cre			Ncr1-Cre
	WT	KO		WT	KO
1	28500000	23000000		81600000	59720000
2	38700000	34200000		70840000	60000000
3	33400000	27800000		73600000	78200000
4	34800000	34400000		66400000	62600000
5	33700000	48900000		72000000	53600000
6		35800000		54600000	75600000
7				64800000
8				71000000

[truncated: 13 more sheets: Ext Data Fig. 5g, Ext Data Fig. 6b, Ext Data Fig. 6c, Ext Data Fig. 6d, Ext Data Fig. 6e, Ext Data Fig. 6f, Ext Data Fig. 6g, Ext Data Fig. 6h, Ext Data Fig. 6i, Ext Data Fig. 7a, Ext Data Fig. 7b, Ext Data Fig. 7c, Ext Data Fig. 7d]
